# Supplementary material for: Characteristics of Sleep Paralysis and Its Association with Anxiety Symptoms, Perceived Stress, PTSD, and Other Variables Related to Lifestyle in Selected High Stress Exposed Professions
Source: Int J Environ Res Public Health. 2022 Jun 25;19(13):7821. doi: 10.3390/ijerph19137821 (PMC9265794; doi:10.3390/ijerph19137821)
Supplement: Supplementary file 1 [file ijerph-19-07821-s001.zip]

Archive with 1 entries (1 files):
- ijerph-1744810-supplementary.pdf
